# Supplementary material for: Prediction of Heart Function and Volume Status in End-Stage Kidney Disease Patients through N-Terminal Pro-Brain Natriuretic Peptide
Source: Medicina (Kaunas). 2022 Jul 22;58(8):975. doi: 10.3390/medicina58080975 (PMC9331554; doi:10.3390/medicina58080975)
Supplement: Supplementary file 1 [file medicina-58-00975-s001.zip]

Archive with 2 entries (2 files):
- Supplementary Figure S1.pdf
- Supplementary Figure S1.tif
